# Supplementary material for: The formation of araneiforms by carbon dioxide venting and vigorous sublimation dynamics under martian atmospheric pressure
Source: Sci Rep. 2021 Mar 19;11:6445. doi: 10.1038/s41598-021-82763-7 (PMC7979800; doi:10.1038/s41598-021-82763-7)
Supplement: Supplementary file 1 — Supplementary Information 1. [file 41598_2021_82763_MOESM1_ESM.txt]

\relax 
\citation{Bourke1}
\citation{Portyankina}
\citation{Piqueux}
\citation{Thomas2}
\citation{Nier}
\citation{Leighton}
\citation{Leighton}
\citation{Smith,Aharonson}
\citation{Kieffer}
\citation{Piqueux}
\citation{Malin1,Kieffer,Piqueux}
\citation{Piqueux}
\citation{Schwamb2017,Hansen2017}
\citation{Piqueux}
\citation{Hansen}
\citation{Piqueux,Hansen}
\citation{Hansen}
\citation{Hansen}
\citation{Hansen}
\citation{Hao}
\citation{Paige1,Paige2}
\citation{Kieffer}
\citation{kossacki}
\citation{Matson}
\citation{Piqueux}
\citation{Kieffer,Piqueux}
\citation{Langevin}
\citation{Kieffer2007}
\citation{DeVilliers}
\citation{Thomas}
\citation{Kaufmann}
\citation{Thomas,Hansen}
\citation{Hansen}
\citation{McEwen}
\citation{Portyankina}
\citation{Hansen}
\citation{PiqueuxChristensen,Portyankina}
\citation{Portyankina}
\citation{Portyankina}
\citation{Portyankina}
\citation{Hao}
\citation{McKeown}
\citation{Hao}
\citation{Sylvest1,Sylvest2,McKeown,Kaufmann}
\citation{McKeown}
\citation{McKeown}
\citation{McKeown}
\citation{Leidenfrost}
\citation{Diniega}
\newlabel{eq:S}{{1}{7}}
\newlabel{eq:shields}{{1}{7}}
\citation{SfM}
\citation{Strahler}
\citation{Hansen}
\citation{Bourke2}
\citation{Bridges}
\citation{Paige1}
\citation{McKeown}
\citation{Hansen}
\citation{Pasquon}
\citation{Thomas}
\citation{Portyankina}
\citation{Schwamb2017,Hansen2017,Portyankina}
\bibstyle{naturemag}
\bibdata{sample}
\bibcite{Bourke1}{1}
\bibcite{Portyankina}{2}
\bibcite{Piqueux}{3}
\bibcite{Thomas2}{4}
\bibcite{Nier}{5}
\bibcite{Leighton}{6}
\bibcite{Smith}{7}
\bibcite{Aharonson}{8}
\bibcite{Kieffer}{9}
\bibcite{Malin1}{10}
\bibcite{Schwamb2017}{11}
\bibcite{Hansen2017}{12}
\bibcite{Hansen}{13}
\bibcite{Paige1}{14}
\bibcite{Paige2}{15}
\bibcite{kossacki}{16}
\bibcite{Matson}{17}
\bibcite{Langevin}{18}
\bibcite{Kieffer2007}{19}
\bibcite{DeVilliers}{20}
\bibcite{Thomas}{21}
\bibcite{Kaufmann}{22}
\bibcite{McEwen}{23}
\bibcite{PiqueuxChristensen}{24}
\bibcite{McKeown}{25}
\bibcite{Hao}{26}
\bibcite{Sylvest1}{27}
\bibcite{Sylvest2}{28}
\bibcite{Leidenfrost}{29}
\bibcite{Diniega}{30}
\bibcite{SfM}{31}
\bibcite{Strahler}{32}
\bibcite{Bourke2}{33}
\bibcite{Bridges}{34}
\bibcite{Pasquon}{35}
\citation{Kieffer,Piqueux}
\citation{Kieffer,Piqueux}
\@writefile{lof}{\contentsline {figure}{\numberline {1}{\ignorespaces \relax \fontsize  {10}{12}\selectfont  \abovedisplayskip 10\p@ plus2\p@ minus5\p@ \abovedisplayshortskip \z@ plus3\p@ \belowdisplayshortskip 6\p@ plus3\p@ minus3\p@ \def \leftmargin \leftmargini \parsep 5\p@ plus2.5\p@ minus\p@ \topsep 10\p@ plus4\p@ minus6\p@ \itemsep 5\p@ plus2.5\p@ minus\p@ {\leftmargin \leftmargini \topsep 6\p@ plus2\p@ minus2\p@ \parsep 3\p@ plus2\p@ minus\p@ \itemsep \parsep }\belowdisplayskip \abovedisplayskip \textbf  {Zoomed and corresponding context images of a variety of araneiform morphologies} (a,b) HiRISE image $ESP\_011486\_0980$ shows `Starburst araneiforms' which are huge features. Central lat=$-81.8\,\ensuremath  {^\circ }$, Central lon=$76.17\,\ensuremath  {^\circ }$, $L_s=187.3\,\ensuremath  {^\circ }$. (c,d) HiRISE image $ESP\_011491\_0985$ shows seasonal dark albedo fans and spots. Central lat=$-81.2\,\ensuremath  {^\circ }$, Central lon=$296.04\,\ensuremath  {^\circ }$, $L_s=187.5\,\ensuremath  {^\circ }$. (e,f) shows `fat spiders' in HiRISE image $ESP\_014282\_0930$. (g,h) shows close ups of `classic' spiders in the same image as (e,f) only a different location within the site. Central lat=$-87.02\,\ensuremath  {^\circ }$, Central lon=$86.57\,\ensuremath  {^\circ }$, $L_s=320.5\,\ensuremath  {^\circ }$. HiRISE image credit: NASA/JPL/University of Arizona\relax }}{31}\protected@file@percent }
\newlabel{fig:aran}{{1}{31}}
\newlabel{fig:setup1}{{2a}{31}}
\newlabel{sub@fig:setup1}{{a}{31}}
\newlabel{fig:setup2}{{2b}{31}}
\newlabel{sub@fig:setup2}{{b}{31}}
\@writefile{lof}{\contentsline {figure}{\numberline {2}{\ignorespaces Methods}}{31}\protected@file@percent }
\newlabel{fig:setup}{{2}{31}}
\newlabel{fig:morphometry1}{{3a}{31}}
\newlabel{sub@fig:morphometry1}{{a}{31}}
\newlabel{fig:morphometry2}{{3b}{31}}
\newlabel{sub@fig:morphometry2}{{b}{31}}
\@writefile{lof}{\contentsline {figure}{\numberline {3}{\ignorespaces Araneiform Morphometry}}{31}\protected@file@percent }
\newlabel{fig:morphometry}{{3}{31}}
\@writefile{lot}{\contentsline {table}{\numberline {1}{\ignorespaces Summary of Measured and Controlled Parameters\relax }}{32}\protected@file@percent }
\providecommand*\caption@xref[2]{\@setref\relax\@undefined{#1}}
\newlabel{my-label}{{1}{32}}
\@writefile{lof}{\contentsline {figure}{\numberline {4}{\ignorespaces \relax \fontsize  {10}{12}\selectfont  \abovedisplayskip 10\p@ plus2\p@ minus5\p@ \abovedisplayshortskip \z@ plus3\p@ \belowdisplayshortskip 6\p@ plus3\p@ minus3\p@ \def \leftmargin \leftmargini \parsep 5\p@ plus2.5\p@ minus\p@ \topsep 10\p@ plus4\p@ minus6\p@ \itemsep 5\p@ plus2.5\p@ minus\p@ {\leftmargin \leftmargini \topsep 6\p@ plus2\p@ minus2\p@ \parsep 3\p@ plus2\p@ minus\p@ \itemsep \parsep }\belowdisplayskip \abovedisplayskip {\textbf  {Level of branching and vent diameter. Red shows first order branches, green shows second order and blue shows third order. Each joining of a colour represents a `junction'.} (a) shows an araneiform formed with a 3 mm vent on 250-425 $\mu \,m$ grains. 12 junctions are counted. (b) shows an araneiform formed with a 3 mm vent on 160-212 $\mu \,m$ grains. 22 junctions are counted. (c) shows an araneiform formed with a 5 mm vent on 160-212 $\mu \,m$ grains. 6 junctions are counted. (d) shows an araneiform formed with a 5 mm vent on 250-425 $\mu \,m$ grains. 5 junctions are counted. Level of branching increases (i) when smaller central vents were used and (ii) with smaller grain sizes. A more diffuse, steady plume was observed for 5 mm vents while a high velocity, higher plume was observed for 3 mm vents.}\relax }}{33}\protected@file@percent }
\newlabel{fig:a}{{4}{33}}
\newlabel{fig:double1}{{5a}{33}}
\newlabel{sub@fig:double1}{{a}{33}}
\newlabel{fig:double2}{{5b}{33}}
\newlabel{sub@fig:double2}{{b}{33}}
\newlabel{fig:double3}{{5c}{33}}
\newlabel{sub@fig:double3}{{c}{33}}
\newlabel{fig:double4}{{5d}{33}}
\newlabel{sub@fig:double4}{{d}{33}}
\@writefile{lof}{\contentsline {figure}{\numberline {5}{\ignorespaces  Double Araneiforms }}{33}\protected@file@percent }
\newlabel{fig:double}{{5}{33}}
\newlabel{fig:ar1}{{6a}{34}}
\newlabel{sub@fig:ar1}{{a}{34}}
\newlabel{fig:ar2}{{6b}{34}}
\newlabel{sub@fig:ar2}{{b}{34}}
\newlabel{fig:ar3}{{6c}{34}}
\newlabel{sub@fig:ar3}{{c}{34}}
\@writefile{lof}{\contentsline {figure}{\numberline {6}{\ignorespaces  Araneiform area }}{34}\protected@file@percent }
\newlabel{fig:ar}{{6}{34}}
\@writefile{lof}{\contentsline {figure}{\numberline {7}{\ignorespaces dems}}{34}\protected@file@percent }
\newlabel{demss}{{7}{34}}
\@writefile{lof}{\contentsline {figure}{\numberline {8}{\ignorespaces Araneiformdev}}{34}\protected@file@percent }
\newlabel{arandev}{{8}{34}}
