# Supplementary material for: The formation of araneiforms by carbon dioxide venting and vigorous sublimation dynamics under martian atmospheric pressure
Source: Sci Rep. 2021 Mar 19;11:6445. doi: 10.1038/s41598-021-82763-7 (PMC7979800; doi:10.1038/s41598-021-82763-7)
Supplement: Supplementary file 2 — Supplementary Information 2. [file 41598_2021_82763_MOESM2_ESM.txt]

This is pdfTeX, Version 3.14159265-2.6-1.40.20 (MiKTeX 2.9.7050 64-bit) (preloaded format=pdflatex 2019.7.2)  13 DEC 2020 18:10
entering extended mode
**./araneiform_paper.tex
(araneiform_paper.tex
LaTeX2e <2018-12-01>
(nature1.cls

LaTeX Warning: You have requested document class `nature1',
               but the document class provides `nature'.

Document Class: nature 24/2/2004 v1.0
A class for writing preprints for the journal Nature
Written by Peter Czoschke
 
("C:\Program Files\MiKTeX 2.9\tex/latex/base\article.cls"
Document Class: article 2018/09/03 v1.4i Standard LaTeX document class
("C:\Program Files\MiKTeX 2.9\tex/latex/base\size12.clo"
File: size12.clo 2018/09/03 v1.4i Standard LaTeX file (size option)
)
\c@part=\count80
\c@section=\count81
\c@subsection=\count82
\c@subsubsection=\count83
\c@paragraph=\count84
\c@subparagraph=\count85
\c@figure=\count86
\c@table=\count87
\abovecaptionskip=\skip41
\belowcaptionskip=\skip42
\bibindent=\dimen102
)
("C:\Program Files\MiKTeX 2.9\tex/latex/cite\cite.sty"
LaTeX Info: Redefining \cite on input line 302.
LaTeX Info: Redefining \nocite on input line 332.
Package: cite 2015/02/27  v 5.5
)
("C:\Program Files\MiKTeX 2.9\tex/latex/psnfss\times.sty"
Package: times 2005/04/12 PSNFSS-v9.2a (SPQR) 
)
("C:\Program Files\MiKTeX 2.9\tex/latex/preprint\fullpage.sty"
Package: fullpage 1999/02/23 1.1 (PWD)
\FP@margin=\skip43
)
("C:\Program Files\MiKTeX 2.9\tex/latex/base\ifthen.sty"
Package: ifthen 2014/09/29 v1.1c Standard LaTeX ifthen package (DPC)
))
("C:\Program Files\MiKTeX 2.9\tex/latex/graphics\graphicx.sty"
Package: graphicx 2017/06/01 v1.1a Enhanced LaTeX Graphics (DPC,SPQR)

("C:\Program Files\MiKTeX 2.9\tex/latex/graphics\keyval.sty"
Package: keyval 2014/10/28 v1.15 key=value parser (DPC)
\KV@toks@=\toks14
)
("C:\Program Files\MiKTeX 2.9\tex/latex/graphics\graphics.sty"
Package: graphics 2017/06/25 v1.2c Standard LaTeX Graphics (DPC,SPQR)

("C:\Program Files\MiKTeX 2.9\tex/latex/graphics\trig.sty"
Package: trig 2016/01/03 v1.10 sin cos tan (DPC)
)
("C:\Program Files\MiKTeX 2.9\tex/latex/graphics-cfg\graphics.cfg"
File: graphics.cfg 2016/06/04 v1.11 sample graphics configuration
)
Package graphics Info: Driver file: pdftex.def on input line 99.

("C:\Program Files\MiKTeX 2.9\tex/latex/graphics-def\pdftex.def"
File: pdftex.def 2018/01/08 v1.0l Graphics/color driver for pdftex
))
\Gin@req@height=\dimen103
\Gin@req@width=\dimen104
)
("C:\Program Files\MiKTeX 2.9\tex/latex/caption\subcaption.sty"
Package: subcaption 2018/05/01 v1.1-162 Sub-captions (AR)

("C:\Program Files\MiKTeX 2.9\tex/latex/caption\caption.sty"
Package: caption 2018/10/06 v3.3-154 Customizing captions (AR)

("C:\Program Files\MiKTeX 2.9\tex/latex/caption\caption3.sty"
Package: caption3 2018/09/12 v1.8c caption3 kernel (AR)
Package caption3 Info: TeX engine: e-TeX on input line 64.
\captionmargin=\dimen105
\captionmargin@=\dimen106
\captionwidth=\dimen107
\caption@tempdima=\dimen108
\caption@indent=\dimen109
\caption@parindent=\dimen110
\caption@hangindent=\dimen111
)
\c@caption@flags=\count88
\c@ContinuedFloat=\count89
)
\c@subfigure=\count90
\c@subtable=\count91
)
("C:\Program Files\MiKTeX 2.9\tex/latex/mwe\mwe.sty"
Package: mwe 2018/03/30 v0.5 Package to support minimal working examples (MWE)

("C:\Program Files\MiKTeX 2.9\tex/latex/lipsum\lipsum.sty"
("C:\Program Files\MiKTeX 2.9\tex/latex/l3kernel\expl3.sty"
Package: expl3 2019-05-28 L3 programming layer (loader) 

("C:\Program Files\MiKTeX 2.9\tex/latex/l3kernel\expl3-code.tex"
Package: expl3 2019-05-28 L3 programming layer (code)
\c_max_int=\count92
\l_tmpa_int=\count93
\l_tmpb_int=\count94
\g_tmpa_int=\count95
\g_tmpb_int=\count96
\g__kernel_prg_map_int=\count97
\c__ior_term_ior=\count98
\c_log_iow=\count99
\l_iow_line_count_int=\count100
\l__iow_line_target_int=\count101
\l__iow_one_indent_int=\count102
\l__iow_indent_int=\count103
\c_zero_dim=\dimen112
\c_max_dim=\dimen113
\l_tmpa_dim=\dimen114
\l_tmpb_dim=\dimen115
\g_tmpa_dim=\dimen116
\g_tmpb_dim=\dimen117
\c_zero_skip=\skip44
\c_max_skip=\skip45
\l_tmpa_skip=\skip46
\l_tmpb_skip=\skip47
\g_tmpa_skip=\skip48
\g_tmpb_skip=\skip49
\c_zero_muskip=\muskip10
\c_max_muskip=\muskip11
\l_tmpa_muskip=\muskip12
\l_tmpb_muskip=\muskip13
\g_tmpa_muskip=\muskip14
\g_tmpb_muskip=\muskip15
\l_keys_choice_int=\count104
\l__intarray_loop_int=\count105
\c__intarray_sp_dim=\dimen118
\g__intarray_font_int=\count106
\c__fp_leading_shift_int=\count107
\c__fp_middle_shift_int=\count108
\c__fp_trailing_shift_int=\count109
\c__fp_big_leading_shift_int=\count110
\c__fp_big_middle_shift_int=\count111
\c__fp_big_trailing_shift_int=\count112
\c__fp_Bigg_leading_shift_int=\count113
\c__fp_Bigg_middle_shift_int=\count114
\c__fp_Bigg_trailing_shift_int=\count115
\c__kernel_randint_max_int=\count116
\g__fp_array_int=\count117
\l__fp_array_loop_int=\count118
\l__sort_length_int=\count119
\l__sort_min_int=\count120
\l__sort_top_int=\count121
\l__sort_max_int=\count122
\l__sort_true_max_int=\count123
\l__sort_block_int=\count124
\l__sort_begin_int=\count125
\l__sort_end_int=\count126
\l__sort_A_int=\count127
\l__sort_B_int=\count128
\l__sort_C_int=\count129
\l__tl_analysis_normal_int=\count130
\l__tl_analysis_index_int=\count131
\l__tl_analysis_nesting_int=\count132
\l__tl_analysis_type_int=\count133
\l__regex_internal_a_int=\count134
\l__regex_internal_b_int=\count135
\l__regex_internal_c_int=\count136
\l__regex_balance_int=\count137
\l__regex_group_level_int=\count138
\l__regex_mode_int=\count139
\c__regex_cs_in_class_mode_int=\count140
\c__regex_cs_mode_int=\count141
\l__regex_catcodes_int=\count142
\l__regex_default_catcodes_int=\count143
\c__regex_catcode_D_int=\count144
\c__regex_catcode_S_int=\count145
\c__regex_catcode_L_int=\count146
\c__regex_catcode_O_int=\count147
\c__regex_catcode_A_int=\count148
\c__regex_all_catcodes_int=\count149
\l__regex_show_lines_int=\count150
\l__regex_min_state_int=\count151
\l__regex_max_state_int=\count152
\l__regex_left_state_int=\count153
\l__regex_right_state_int=\count154
\l__regex_capturing_group_int=\count155
\l__regex_min_pos_int=\count156
\l__regex_max_pos_int=\count157
\l__regex_curr_pos_int=\count158
\l__regex_start_pos_int=\count159
\l__regex_success_pos_int=\count160
\l__regex_curr_char_int=\count161
\l__regex_curr_catcode_int=\count162
\l__regex_last_char_int=\count163
\l__regex_case_changed_char_int=\count164
\l__regex_curr_state_int=\count165
\l__regex_step_int=\count166
\l__regex_min_active_int=\count167
\l__regex_max_active_int=\count168
\l__regex_replacement_csnames_int=\count169
\l__regex_match_count_int=\count170
\l__regex_min_submatch_int=\count171
\l__regex_submatch_int=\count172
\l__regex_zeroth_submatch_int=\count173
\g__regex_trace_regex_int=\count174
\c_empty_box=\box27
\l_tmpa_box=\box28
\l_tmpb_box=\box29
\g_tmpa_box=\box30
\g_tmpb_box=\box31
\l__box_top_dim=\dimen119
\l__box_bottom_dim=\dimen120
\l__box_left_dim=\dimen121
\l__box_right_dim=\dimen122
\l__box_top_new_dim=\dimen123
\l__box_bottom_new_dim=\dimen124
\l__box_left_new_dim=\dimen125
\l__box_right_new_dim=\dimen126
\l__box_internal_box=\box32
\l__coffin_internal_box=\box33
\l__coffin_internal_dim=\dimen127
\l__coffin_offset_x_dim=\dimen128
\l__coffin_offset_y_dim=\dimen129
\l__coffin_x_dim=\dimen130
\l__coffin_y_dim=\dimen131
\l__coffin_x_prime_dim=\dimen132
\l__coffin_y_prime_dim=\dimen133
\c_empty_coffin=\box34
\l__coffin_aligned_coffin=\box35
\l__coffin_aligned_internal_coffin=\box36
\l_tmpa_coffin=\box37
\l_tmpb_coffin=\box38
\g_tmpa_coffin=\box39
\g_tmpb_coffin=\box40
\l__coffin_bounding_shift_dim=\dimen134
\l__coffin_left_corner_dim=\dimen135
\l__coffin_right_corner_dim=\dimen136
\l__coffin_bottom_corner_dim=\dimen137
\l__coffin_top_corner_dim=\dimen138
\l__coffin_scaled_total_height_dim=\dimen139
\l__coffin_scaled_width_dim=\dimen140
\c__coffin_empty_coffin=\box41
\l__coffin_display_coffin=\box42
\l__coffin_display_coord_coffin=\box43
\l__coffin_display_pole_coffin=\box44
\l__coffin_display_offset_dim=\dimen141
\l__coffin_display_x_dim=\dimen142
\l__coffin_display_y_dim=\dimen143
\g__file_internal_ior=\read1
\l__seq_internal_a_int=\count175
\l__seq_internal_b_int=\count176
\c__deprecation_minus_one=\count177
)
("C:\Program Files\MiKTeX 2.9\tex/latex/l3kernel\l3pdfmode.def"
File: l3pdfmode.def 2019-04-06 v L3 Experimental driver: PDF mode
\l__driver_internal_box=\box45
\l__driver_color_stack_int=\count178
))
("C:\Program Files\MiKTeX 2.9\tex/latex/l3packages/xparse\xparse.sty"
Package: xparse 2019-05-28 L3 Experimental document command parser
\l__xparse_current_arg_int=\count179
\g__xparse_grabber_int=\count180
\l__xparse_m_args_int=\count181
\l__xparse_v_nesting_int=\count182
)
Package: lipsum 2019/01/02 v2.2 150 paragraphs of Lorem Ipsum dummy text

("C:\Program Files\MiKTeX 2.9\tex/latex/lipsum\lipsum.ltd.tex"
File: lipsum.ltd.tex 2019/01/02 v2.2 The Lorem ipsum dummy text
))
("C:\Program Files\MiKTeX 2.9\tex/latex/blindtext\blindtext.sty"
Package: blindtext 2012/01/06 V2.0 blindtext-Package

("C:\Program Files\MiKTeX 2.9\tex/latex/tools\xspace.sty"
Package: xspace 2014/10/28 v1.13 Space after command names (DPC,MH)
)
\c@blindtext=\count183
\c@Blindtext=\count184
\c@blind@countparstart=\count185
\blind@countxx=\count186
\blindtext@numBlindtext=\count187
\blind@countyy=\count188
\c@blindlist=\count189
\c@blindlistlevel=\count190
\c@blindlist@level=\count191
\blind@listitem=\count192
\c@blind@listcount=\count193
\c@blind@levelcount=\count194
\blind@mathformula=\count195
\blind@Mathformula=\count196
\c@blind@randomcount=\count197
\c@blind@randommax=\count198
\c@blind@pangramcount=\count199
\c@blind@pangrammax=\count266
))
("C:\Program Files\MiKTeX 2.9\tex/latex/graphics\color.sty"
Package: color 2016/07/10 v1.1e Standard LaTeX Color (DPC)

("C:\Program Files\MiKTeX 2.9\tex/latex/graphics-cfg\color.cfg"
File: color.cfg 2016/01/02 v1.6 sample color configuration
)
Package color Info: Driver file: pdftex.def on input line 147.
)
("C:\Program Files\MiKTeX 2.9\tex/latex/colortbl\colortbl.sty"
Package: colortbl 2018/12/12 v1.0d Color table columns (DPC)

("C:\Program Files\MiKTeX 2.9\tex/latex/tools\array.sty"
Package: array 2018/12/30 v2.4k Tabular extension package (FMi)
\col@sep=\dimen144
\ar@mcellbox=\box46
\extrarowheight=\dimen145
\NC@list=\toks15
\extratabsurround=\skip50
\backup@length=\skip51
\ar@cellbox=\box47
)
\everycr=\toks16
\minrowclearance=\skip52
)
("C:\Program Files\MiKTeX 2.9\tex/latex/was\gensymb.sty"
Package: gensymb 2003/07/02 v1.0 (WaS)
)
("C:\Program Files\MiKTeX 2.9\tex/latex/lineno\lineno.sty"
Package: lineno 2005/11/02 line numbers on paragraphs v4.41
\linenopenalty=\count267
\output=\toks17
\linenoprevgraf=\count268
\linenumbersep=\dimen146
\linenumberwidth=\dimen147
\c@linenumber=\count269
\c@pagewiselinenumber=\count270
\c@LN@truepage=\count271
\c@internallinenumber=\count272
\c@internallinenumbers=\count273
\quotelinenumbersep=\dimen148
\bframerule=\dimen149
\bframesep=\dimen150
\bframebox=\box48
LaTeX Info: Redefining \\ on input line 3056.
)
(araneiform_paper.aux)
\openout1 = `araneiform_paper.aux'.

LaTeX Font Info:    Checking defaults for OML/cmm/m/it on input line 35.
LaTeX Font Info:    ... okay on input line 35.
LaTeX Font Info:    Checking defaults for T1/cmr/m/n on input line 35.
LaTeX Font Info:    ... okay on input line 35.
LaTeX Font Info:    Checking defaults for OT1/cmr/m/n on input line 35.
LaTeX Font Info:    ... okay on input line 35.
LaTeX Font Info:    Checking defaults for OMS/cmsy/m/n on input line 35.
LaTeX Font Info:    ... okay on input line 35.
LaTeX Font Info:    Checking defaults for OMX/cmex/m/n on input line 35.
LaTeX Font Info:    ... okay on input line 35.
LaTeX Font Info:    Checking defaults for U/cmr/m/n on input line 35.
LaTeX Font Info:    ... okay on input line 35.
LaTeX Font Info:    Try loading font information for OT1+ptm on input line 35.
 ("C:\Program Files\MiKTeX 2.9\tex/latex/psnfss\ot1ptm.fd"
File: ot1ptm.fd 2001/06/04 font definitions for OT1/ptm.
) ("C:\Program Files\MiKTeX 2.9\tex/context/base/mkii\supp-pdf.mkii"
[Loading MPS to PDF converter (version 2006.09.02).]
\scratchcounter=\count274
\scratchdimen=\dimen151
\scratchbox=\box49
\nofMPsegments=\count275
\nofMParguments=\count276
\everyMPshowfont=\toks18
\MPscratchCnt=\count277
\MPscratchDim=\dimen152
\MPnumerator=\count278
\makeMPintoPDFobject=\count279
\everyMPtoPDFconversion=\toks19
) ("C:\Program Files\MiKTeX 2.9\tex/latex/oberdiek\epstopdf-base.sty"
Package: epstopdf-base 2016/05/15 v2.6 Base part for package epstopdf

("C:\Program Files\MiKTeX 2.9\tex/generic/oberdiek\infwarerr.sty"
Package: infwarerr 2016/05/16 v1.4 Providing info/warning/error messages (HO)
)
("C:\Program Files\MiKTeX 2.9\tex/latex/oberdiek\grfext.sty"
Package: grfext 2016/05/16 v1.2 Manage graphics extensions (HO)

("C:\Program Files\MiKTeX 2.9\tex/generic/oberdiek\kvdefinekeys.sty"
Package: kvdefinekeys 2016/05/16 v1.4 Define keys (HO)

("C:\Program Files\MiKTeX 2.9\tex/generic/oberdiek\ltxcmds.sty"
Package: ltxcmds 2016/05/16 v1.23 LaTeX kernel commands for general use (HO)
)))
("C:\Program Files\MiKTeX 2.9\tex/latex/oberdiek\kvoptions.sty"
Package: kvoptions 2016/05/16 v3.12 Key value format for package options (HO)

("C:\Program Files\MiKTeX 2.9\tex/generic/oberdiek\kvsetkeys.sty"
Package: kvsetkeys 2016/05/16 v1.17 Key value parser (HO)

("C:\Program Files\MiKTeX 2.9\tex/generic/oberdiek\etexcmds.sty"
Package: etexcmds 2016/05/16 v1.6 Avoid name clashes with e-TeX commands (HO)

("C:\Program Files\MiKTeX 2.9\tex/generic/oberdiek\ifluatex.sty"
Package: ifluatex 2016/05/16 v1.4 Provides the ifluatex switch (HO)
Package ifluatex Info: LuaTeX not detected.
))))
("C:\Program Files\MiKTeX 2.9\tex/generic/oberdiek\pdftexcmds.sty"
Package: pdftexcmds 2018/09/10 v0.29 Utility functions of pdfTeX for LuaTeX (HO
)

("C:\Program Files\MiKTeX 2.9\tex/generic/oberdiek\ifpdf.sty"
Package: ifpdf 2018/09/07 v3.3 Provides the ifpdf switch
)
Package pdftexcmds Info: LuaTeX not detected.
Package pdftexcmds Info: \pdf@primitive is available.
Package pdftexcmds Info: \pdf@ifprimitive is available.
Package pdftexcmds Info: \pdfdraftmode found.
)
Package epstopdf-base Info: Redefining graphics rule for `.eps' on input line 4
38.
Package grfext Info: Graphics extension search list:
(grfext)             [.pdf,.png,.jpg,.mps,.jpeg,.jbig2,.jb2,.PDF,.PNG,.JPG,.JPE
G,.JBIG2,.JB2,.eps]
(grfext)             \AppendGraphicsExtensions on input line 456.
)
Package caption Info: Begin \AtBeginDocument code.
Package caption Info: End \AtBeginDocument code.
LaTeX Info: Redefining \celsius on input line 35.
Package gensymb Info: Faking symbols for \degree and \celsius on input line 35.


Package gensymb Warning: Not defining \perthousand.

LaTeX Info: Redefining \ohm on input line 35.
Package gensymb Info: Using \Omega for \ohm on input line 35.

Package gensymb Warning: Not defining \micro.

LaTeX Font Info:    Font shape `OT1/ptm/bx/n' in size <17.28> not available
(Font)              Font shape `OT1/ptm/b/n' tried instead on input line 37.
LaTeX Font Info:    Try loading font information for OT1+phv on input line 37.
("C:\Program Files\MiKTeX 2.9\tex/latex/psnfss\ot1phv.fd"
File: ot1phv.fd 2001/06/04 scalable font definitions for OT1/phv.
)
LaTeX Font Info:    Font shape `OT1/phv/bx/n' in size <17.28> not available
(Font)              Font shape `OT1/phv/b/n' tried instead on input line 37.
LaTeX Font Info:    External font `cmex10' loaded for size
(Font)              <12> on input line 37.
LaTeX Font Info:    External font `cmex10' loaded for size
(Font)              <8> on input line 37.
LaTeX Font Info:    External font `cmex10' loaded for size
(Font)              <6> on input line 37.
LaTeX Font Info:    Font shape `OT1/ptm/bx/sl' in size <12> not available
(Font)              Font shape `OT1/ptm/b/sl' tried instead on input line 44.
LaTeX Font Info:    Font shape `OT1/ptm/bx/n' in size <12> not available
(Font)              Font shape `OT1/ptm/b/n' tried instead on input line 47.
 [1

{C:/Users/Jennifer/AppData/Local/MiKTeX/2.9/pdftex/config/pdftex.map}] [2] [3] 
[4] [5]
Overfull \hbox (24.6976pt too wide) in paragraph at lines 114--131
[]\OT1/ptm/m/n/12 Empirical ob-ser-va-tions are im-per-a-tive to an-swer-ing th
ese open ques-tions sur-round-ing araneiforms,
 []

[6] [7] [8] [9] [10] [11] [12] [13] [14] [15] [16] [17] [18] [19] [20]
Overfull \hbox (1.38156pt too wide) in paragraph at lines 365--375
[]\OT1/ptm/m/n/12 Our ini-tial re-sults in-di-cate that there may be a feed-bac
k be-tween vent di-am-e-ter and araneiform
 []

[21] [22] [23] [24]
LaTeX Font Info:    Font shape `OT1/ptm/bx/n' in size <10.95> not available
(Font)              Font shape `OT1/ptm/b/n' tried instead on input line 509.
LaTeX Font Info:    External font `cmex10' loaded for size
(Font)              <10.95> on input line 519.
 [25]
LaTeX Font Info:    External font `cmex10' loaded for size
(Font)              <5> on input line 542.
LaTeX Font Info:    Font shape `OT1/ptm/bx/n' in size <8> not available
(Font)              Font shape `OT1/ptm/b/n' tried instead on input line 544.


LaTeX Warning: Float too large for page by 0.34886pt on input line 584.


LaTeX Warning: `!h' float specifier changed to `!ht'.

(araneiform_paper.bbl [26]
LaTeX Font Info:    Try loading font information for OT1+pcr on input line 92.

("C:\Program Files\MiKTeX 2.9\tex/latex/psnfss\ot1pcr.fd"
File: ot1pcr.fd 2001/06/04 font definitions for OT1/pcr.
) [27] [28] [29])
LaTeX Font Info:    Font shape `OT1/ptm/bx/n' in size <10> not available
(Font)              Font shape `OT1/ptm/b/n' tried instead on input line 591.
LaTeX Font Info:    External font `cmex10' loaded for size
(Font)              <7> on input line 591.


LaTeX Warning: `!h' float specifier changed to `!ht'.


LaTeX Warning: `!h' float specifier changed to `!ht'.


LaTeX Warning: `!h' float specifier changed to `!ht'.


LaTeX Warning: `!h' float specifier changed to `!ht'.


LaTeX Warning: `!h' float specifier changed to `!ht'.


LaTeX Warning: `!h' float specifier changed to `!ht'.


LaTeX Warning: `!h' float specifier changed to `!ht'.


LaTeX Warning: `!h' float specifier changed to `!ht'.

[30] [31] [32] [33] [34] (araneiform_paper.aux) ) 
Here is how much of TeX's memory you used:
 13327 strings out of 492895
 249424 string characters out of 3133471
 457016 words of memory out of 3000000
 17143 multiletter control sequences out of 15000+200000
 560091 words of font info for 69 fonts, out of 3000000 for 9000
 1141 hyphenation exceptions out of 8191
 47i,11n,65p,2530b,507s stack positions out of 5000i,500n,10000p,200000b,50000s
{C:/Program Files/MiKTeX 2.9/f
onts/enc/dvips/base/8r.enc}<C:/Program Files/MiKTeX 2.9/fonts/type1/public/amsf
onts/cm/cmmi10.pfb><C:/Program Files/MiKTeX 2.9/fonts/type1/public/amsfonts/cm/
cmmi12.pfb><C:/Program Files/MiKTeX 2.9/fonts/type1/public/amsfonts/cm/cmmi7.pf
b><C:/Program Files/MiKTeX 2.9/fonts/type1/public/amsfonts/cm/cmmi8.pfb><C:/Pro
gram Files/MiKTeX 2.9/fonts/type1/public/amsfonts/cm/cmr10.pfb><C:/Program File
s/MiKTeX 2.9/fonts/type1/public/amsfonts/cm/cmr12.pfb><C:/Program Files/MiKTeX 
2.9/fonts/type1/public/amsfonts/cm/cmr6.pfb><C:/Program Files/MiKTeX 2.9/fonts/
type1/public/amsfonts/cm/cmr7.pfb><C:/Program Files/MiKTeX 2.9/fonts/type1/publ
ic/amsfonts/cm/cmr8.pfb><C:/Program Files/MiKTeX 2.9/fonts/type1/public/amsfont
s/cm/cmsy10.pfb><C:/Program Files/MiKTeX 2.9/fonts/type1/public/amsfonts/cm/cms
y7.pfb><C:/Program Files/MiKTeX 2.9/fonts/type1/public/amsfonts/cm/cmsy8.pfb><C
:/Program Files/MiKTeX 2.9/fonts/type1/urw/courier/ucrr8a.pfb><C:/Program Files
/MiKTeX 2.9/fonts/type1/urw/helvetic/uhvb8a.pfb><C:/Program Files/MiKTeX 2.9/fo
nts/type1/urw/helvetic/uhvr8a.pfb><C:/Program Files/MiKTeX 2.9/fonts/type1/urw/
times/utmb8a.pfb><C:/Program Files/MiKTeX 2.9/fonts/type1/urw/times/utmb8a.pfb>
<C:/Program Files/MiKTeX 2.9/fonts/type1/urw/times/utmr8a.pfb><C:/Program Files
/MiKTeX 2.9/fonts/type1/urw/times/utmr8a.pfb><C:/Program Files/MiKTeX 2.9/fonts
/type1/urw/times/utmri8a.pfb>
Output written on araneiform_paper.pdf (34 pages, 281239 bytes).
PDF statistics:
 192 PDF objects out of 1000 (max. 8388607)
 0 named destinations out of 1000 (max. 500000)
 1 words of extra memory for PDF output out of 10000 (max. 10000000)
