# Supplementary material for: The formation of araneiforms by carbon dioxide venting and vigorous sublimation dynamics under martian atmospheric pressure
Source: Sci Rep. 2021 Mar 19;11:6445. doi: 10.1038/s41598-021-82763-7 (PMC7979800; doi:10.1038/s41598-021-82763-7)
Supplement: Supplementary file 6 — Supplementary Information 4. [file 41598_2021_82763_MOESM6_ESM.bib]

\begin{document}

@article {Nier,
author = {Nier, A. O. and McElroy, M. B.},
title = "{Composition and structure of Mars' upper atmosphere: Results from the neutral mass spectrometers on Viking 1 and 2}",
journal = {Journal of Geophysical Research},
volume = {82},
number = {28},
issn = {2156-2202},
pages = {4341--4349},
doi = {10.1029/JS082i028p04341},
keywords = {Planetology: Atmospheres of planets, Planetology: Instruments and techniques},
year = {1977},
}

@article {Smith,
	author = {Smith, David E. and Zuber, Maria T. and Neumann, Gregory A.},
	title = "{Seasonal variations of snow depth on Mars}",
	journal = {Science}
	volume = {294},
	number = {5549},
	pages = {2141--2146},
	year = {2001},
	doi = {10.1126/science.1066556},
	publisher = {American Association for the Advancement of Science},
	issn = {0036-8075},
}

@ARTICLE{Aharonson,
   author = {{Aharonson}, O. and {Zuber}, M.~T. and {Smith}, D.~E. and {Neumann}, G.~A. and 
	{Feldman}, W.~C. and {Prettyman}, T.~H.},
    title = "{Depth, distribution, and density of CO$_{2}$ deposition on Mars}",
  journal = {Journal of Geophysical Research (Planets)},
 keywords = {Planetology: Solar System Objects: Mars, Planetology: Solid Surface Planets: Polar regions, Planetology: Solid Surface Planets: Remote sensing, Planetology: Solid Surface Planets: Instruments and techniques, Planetology: Solid Surface Planets: Meteorology (3346)},
     year = 2004,
    month = may,
   volume = 109,
      eid = {E05004},
    pages = {E05004},
      doi = {10.1029/2003JE002223},
  adsnote = {Provided by the SAO/NASA Astrophysics Data System}
}

@ARTICLE{Vincendon,
   author = {{Vincendon}, M.},
    title = "{Identification of Mars gully activity types associated with ice composition}",
  journal = {Journal of Geophysical Research (Planets)},
archivePrefix = "arXiv",
 primaryClass = "astro-ph.EP",
 keywords = {Mars, gullies, water, CO2, active, near-infrared},
     year = 2015,
    month = nov,
   volume = 120,
    pages = {1859-1879},
      doi = {10.1002/2015JE004909},
  adsnote = {Provided by the SAO/NASA Astrophysics Data System}
}

@ARTICLE{Mangold,
   author = {{Mangold}, N.},
    title = "{Ice sublimation as a geomorphic process: A planetary perspective}",
  journal = {Geomorphology},
     year = 2011,
    month = mar,
   volume = 126,
    pages = {1-17},
      doi = {10.1016/j.geomorph.2010.11.009},
  adsnote = {Provided by the SAO/NASA Astrophysics Data System}
}

@article {Malin1,
author = {Malin, Michael C. and Edgett, Kenneth S.},
title = "{Mars Global Surveyor Mars Orbiter Camera: Interplanetary cruise through primary mission}",
journal = {Journal of Geophysical Research: Planets},
volume = {106},
number = {E10},
issn = {2156-2202},
doi = {10.1029/2000JE001455},
pages = {23429--23570},
keywords = {Planetology: Solar System Objects: Mars},
year = {2001},
}

@ARTICLE{Piqueux,
   author = {{Piqueux}, S. and {Byrne}, S. and {Richardson}, M.~I.},
    title = "{Sublimation of Mars's southern seasonal CO$_{2}$ ice cap and the formation of spiders}",
  journal = {Journal of Geophysical Research (Planets)},
 keywords = {Planetology, Solar System Objects, Mars, Planetary Sciences, Polar regions, Planetary Sciences: Erosion and weathering, Planetary Sciences, Surface materials and properties, Planetary Sciences: Remote sensing},
     year = 2003,
    month = aug,
   volume = 108,
      eid = {5084},
    pages = {3-1},
      doi = {10.1029/2002JE002007},
}

@ARTICLE{Hansen,
   author = {{Hansen}, C.~J. and {Thomas}, N. and {Portyankina}, G. and {McEwen}, A. and 
	{Becker}, T. and {Byrne}, S. and {Herkenhoff}, K. and {Kieffer}, H. and 
	{Mellon}, M.},
    title = "{HiRISE observations of gas sublimation-driven activity in Mars' southern polar regions: I. Erosion of the surface}",
  journal = {Icarus},
     year = 2010,
    month = jan,
   volume = 205,
    pages = {283-295},
      doi = {10.1016/j.icarus.2009.07.021},
}

@INPROCEEDINGS{Bourke1,
   author = {{Bourke}, M.~C. and {Cranford}, A.},
    title = "{Seasonal furrow formation on Mars polar dunes}",
booktitle = {Fifth International Conference on Mars Polar Science and Exploration},
     year = 2011,
   series = {LPI Contributions},
   volume = 1623,
    month = sep,
    pages = {6059},

}

@INPROCEEDINGS{Bourke2,
   author = {{Bourke}, M.~C.},
    title = "{The formation of sand furrows by cryo-venting on Martian dunes}",
booktitle = {Lunar and Planetary Science Conference},
     year = 2013,
   volume = 44,
    month = mar,
    pages = {2919},

}

@ARTICLE{Kieffer,
   author = {{Kieffer}, H.~H. and {Christensen}, P.~R. and {Titus}, T.~N.
	},
    title = "{CO$_{2}$ jets formed by sublimation beneath translucent slab ice in Mars' seasonal south polar ice cap}",
  journal = {Nature},
     year = 2006,
    month = aug,
   volume = 442,
    pages = {793-796},
      doi = {10.1038/nature04945},
}
%12
@ARTICLE{Diniega,
   author = {{Diniega}, S. and {Hansen}, C.~J. and {McElwaine}, J.~N. and 
	{Hugenholtz}, C.~H. and {Dundas}, C.~M. and {McEwen}, A.~S. and 
	{Bourke}, M.~C.},
    title = "{A new dry hypothesis for the formation of Martian linear gullies}",
  journal = {Icarus},
     year = 2013,
    month = jul,
   volume = 225,
    pages = {526-537},
      doi = {10.1016/j.icarus.2013.04.006},
   adsurl = {http://adsabs.harvard.edu/abs/2013Icar..225..526D},
  adsnote = {Provided by the SAO/NASA Astrophysics Data System}
}
%13
@ARTICLE{Pilorget,
   author = {{Pilorget}, C. and {Forget}, F.},
    title = "{Formation of gullies on Mars by debris flows triggered by CO$_{2}$ sublimation}",
  journal = {Nature Geoscience},
     year = 2016,
    month = jan,
   volume = 9,
    pages = {65-69},
      doi = {10.1038/ngeo2619},
   adsurl = {http://adsabs.harvard.edu/abs/2016NatGe...9...65P},
  adsnote = {Provided by the SAO/NASA Astrophysics Data System}
}
%14
@INPROCEEDINGS{Bourke3,
   author = {{Bourke}, M.~C. and {Nield}, J.~M. and {Diniega}, S. and {Hansen}, C.~J. and 
	{McElwain}, J.~N. and {Titus}, T.~N.},
    title = "{The geomorphic effect of sublimating CO$_{2}$ blocks on dune lee slopes at Grand Falls, Arizona}",
booktitle = {Lunar and Planetary Science Conference},
     year = 2016,

   volume = 47,
    month = mar,
    pages = {2407},
   adsurl = {http://adsabs.harvard.edu/abs/2016LPI....47.2407B},
  adsnote = {Provided by the SAO/NASA Astrophysics Data System}
}
%15
@INPROCEEDINGS{Bourke4,
   author = {{Bourke}, M. and {Nield}, J. and {Diniega}, S. and {Hansen}, C. and 
	{McElwaine}, J.},
    title = "{A field study of the geomorphic effects of sublimating CO$_{2}$ blocks on dune slopes at Coral Pink Dunes, Utah.}",
booktitle = {EGU General Assembly Conference Abstracts},
     year = 2016,
   volume = 18,
    month = apr,
    pages = {10450},
   adsurl = {http://adsabs.harvard.edu/abs/2016EGUGA..1810450B},
  adsnote = {Provided by the SAO/NASA Astrophysics Data System}
}

%16
@ARTICLE{Sylvest1,
   author = {{Sylvest}, M.~E. and {Conway}, S.~J. and {Patel}, M.~R. and 
	{Dixon}, J.~C. and {Barnes}, A.},
    title = "{Mass wasting triggered by seasonal CO$_{2}$ sublimation under Martian atmospheric conditions: Laboratory experiments}",
  journal = {Geophysical Research Letters},
 keywords = {sublimation, Mars, Martian gullies, carbon dioxide, laboratory simulation},
     year = 2016,
    month = dec,
   volume = 43,
    pages = {12},
      doi = {10.1002/2016GL071022},
   adsurl = {http://adsabs.harvard.edu/abs/2016GeoRL..4312363S},
  adsnote = {Provided by the SAO/NASA Astrophysics Data System}
}
%17
@ARTICLE{Dundas,
   author = {{Dundas}, C.~M. and {Diniega}, S. and {Hansen}, C.~J. and {Byrne}, S. and 
	{McEwen}, A.~S.},
    title = "{Seasonal activity and morphological changes in Martian gullies}",
  journal = {Icarus},
     year = 2012,
    month = jul,
   volume = 220,
    pages = {124-143},
      doi = {10.1016/j.icarus.2012.04.005},
   adsurl = {http://adsabs.harvard.edu/abs/2012Icar..220..124D},
  adsnote = {Provided by the SAO/NASA Astrophysics Data System}
}
%18
@ARTICLE{Pasquon,
   author = {{Pasquon}, K. and {Gargani}, J. and {Mass{\'e}}, M. and {Conway}, S.~J.
	},
    title = "{Present-day formation and seasonal evolution of linear dune gullies on Mars}",
  journal = {Icarus},
 keywords = {Mars, surface, climate, Geological processes, Ices},
     year = 2016,
    month = aug,
   volume = 274,
    pages = {195-210},
      doi = {10.1016/j.icarus.2016.03.024},
   adsurl = {http://adsabs.harvard.edu/abs/2016Icar..274..195P},
  adsnote = {Provided by the SAO/NASA Astrophysics Data System}
}

%19
@ARTICLE{Portyankina,
   author = {{Portyankina}, G. and {Hansen}, C.~J. and {Aye}, K.-M.},
    title = "{Present-day erosion of Martian polar terrain by the seasonal CO$_{2}$ jets}",
  journal = {Icarus},
 keywords = {Mars, Polar geology, Polar caps, Ices},
     year = 2017,
    month = jan,
   volume = 282,
    pages = {93-103},
      doi = {10.1016/j.icarus.2016.09.007},
   adsurl = {http://adsabs.harvard.edu/abs/2017Icar..282...93P},
  adsnote = {Provided by the SAO/NASA Astrophysics Data System}
}

%21
@ARTICLE{Mangold1,
   author = {{Mangold}, N. and {Mangeney}, A. and {Migeon}, V. and {Ansan}, V. and 
	{Lucas}, A. and {Baratoux}, D. and {Bouchut}, F.},
    title = "{Sinuous gullies on Mars: Frequency, distribution, and implications for flow properties}",
  journal = {Journal of Geophysical Research (Planets)},
 keywords = {Planetary Sciences: Solar System Objects: Mars, Planetary Sciences: Solid Surface Planets: Remote sensing, Planetary Sciences: Solid Surface Planets: Erosion and weathering},
     year = 2010,
    month = nov,
   volume = 115,
   number = 14,
      eid = {E11001},
    pages = {E11001},
      doi = {10.1029/2009JE003540},
   adsurl = {http://adsabs.harvard.edu/abs/2010JGRE..11511001M},
  adsnote = {Provided by the SAO/NASA Astrophysics Data System}
}

%22
@INPROCEEDINGS{Nash,
   author = {{Nash}, C. and {Bourke}, M.},
    title = "{Southern hemisphere sand furrows: spatial patterning and implications for the cryo-venting process}",
booktitle = {EGU General Assembly Conference Abstracts},
     year = 2015,
   volume = 17,
    month = apr,
      eid = {15529},
    pages = {15529},
   adsurl = {http://adsabs.harvard.edu/abs/2015EGUGA..1715529N},
  adsnote = {Provided by the SAO/NASA Astrophysics Data System}
}

%23
@INPROCEEDINGS{Bourke5,
   author = {{Bourke}, M. and {McGaley-Towle}, Z.},
    title = "{Why do sand furrow distributions vary in the North Polar latitudes on Mars?}",
booktitle = {EGU General Assembly Conference Abstracts},
     year = 2014,
   volume = 16,
    month = may,
      eid = {13626},
    pages = {13626},
   adsurl = {http://adsabs.harvard.edu/abs/2014EGUGA..1613626B},
  adsnote = {Provided by the SAO/NASA Astrophysics Data System}
}

%24
@INPROCEEDINGS{Bourke6,
   author = {{Bourke}, M.~C. and {McGaley-Towle}, Z.},
    title = "{Latitudinal variation in sand furrows in the north polar region of Mars}",
booktitle = {Lunar and Planetary Science Conference},
     year = 2014,
   volume = 45,
    month = mar,
    pages = {2716},
   adsurl = {http://adsabs.harvard.edu/abs/2014LPI....45.2716B},
  adsnote = {Provided by the SAO/NASA Astrophysics Data System}
}

%was 24 in text but was missing
@article{sfm,
title = "{`Structure-from-Motion photogrammetry: A low-cost, effective tool for geoscience applications} ",
journal = "Geomorphology ",
volume = "179",
number = "",
pages = "300 - 314",
year = "2012",
note = "",
issn = "0169-555X",
doi = "10.1016/j.geomorph.2012.08.021",
author = "M.J. Westoby and J. Brasington and N.F. Glasser and M.J. Hambrey and J.M. Reynolds",
keywords = "Structure-from-Motion (SfM)",
keywords = "Close range photogrammetry",
keywords = "Digital elevation model (DEM)",
keywords = "SFMToolkit",
keywords = "Terrestrial laser scanning (TLS) "
}

@ARTICLE{Reiss,
   author = {{Reiss}, D. and {Erkeling}, G. and {Bauch}, K.~E. and {Hiesinger}, H.
	},
    title = "{Evidence for present day gully activity on the Russell crater dune field, Mars}",
  journal = {Geophysical Research Letters},
 keywords = {Planetary Sciences: Solar System Objects: Mars, Planetary Sciences: Solid Surface Planets: Hydrology and fluvial processes, Planetary Sciences: Solid Surface Planets: Erosion and weathering, Planetary Sciences: Solid Surface Planets: Remote sensing},
     year = 2010,
    month = mar,
   volume = 37,
      eid = {L06203},
    pages = {L06203},
      doi = {10.1029/2009GL042192},
   adsurl = {http://adsabs.harvard.edu/abs/2010GeoRL..37.6203R},
  adsnote = {Provided by the SAO/NASA Astrophysics Data System}
}

%26
@article{Leidenfrost,
title = "On the fixation of water in diverse fire",
journal = "International Journal of Heat and Mass Transfer",
volume = "9",
number = "11",
pages = "1153 - 1166",
year = "1966",
note = "",
issn = "0017-9310",
doi = "10.1016/0017-9310(66)90111-6",
author = "Johann Gottlob Leidenfrost",

}
%27 was originally an extra diniega
%28
@article{Royer,
  title={High-speed tracking of rupture and clustering in freely falling granular streams},
  author={Royer, John R and Evans, Daniel J and Oyarte, Loreto and Guo, Qiti and Kapit, Eliot and M{\"o}bius, Matthias E and Waitukaitis, Scott R and Jaeger, Heinrich M},
  journal={Nature},
  volume={459},
  number={7250},
  pages={1110--1113},
  doi=" 10.1038/nature08115",
  year={2009},
  publisher={Nature Publishing Group}
}

@inproceedings{Verma,
  author =	 {Verma, A. and Bourke, M.C.},
  title =	 "{Personal Communication}",
  booktitle =	 {Geological Remote Sensing Group, London},
  year =	 {2016},
}

@INPROCEEDINGS{Bridges,
  author =	 {{Bridges}, N.~T. and {Ehlmann}, B.~L. and {Ewing},
                  R.~C. and {Newman}, C.~E. and {Sullivan}, R. and
                  {Conrad}, P.~G. and {Cousin}, A. and {Edgett},
                  K.~S. and {Fisk}, M.~R. and {Fraeman}, A.~A. and
                  {Johnson}, J.~R. and {Lamb}, M. and {Lapotre},
                  M. and {Le Mou{\'e}lic}, S. and {Martinez},
                  G.~M. and {Meslin}, P.-Y. and {Pinet}, P. and
                  {Thompson}, L.~M. and {Van Beek}, J. and {Vasavada},
                  A.~R. and {Wiens}, R.~C.},
  title =	 "{Investigation of the Bagnold dunes by the Curiosity
                  rover: Overview of initial results from the first
                  study of an active dune field on another planet}",
  booktitle =	 {Lunar and Planetary Science Conference},
  year =	 2016,
  volume =	 47,
  month =	 mar,
  pages =	 {2298},
  adsurl =	 {http://adsabs.harvard.edu/abs/2016LPI....47.2298B},
  adsnote =	 {Provided by the SAO/NASA Astrophysics Data System}
}

@ARTICLE{Raack,
  author =	 {{Raack}, J. and {Reiss}, D. and {App{\'e}r{\'e}},
                  T. and {Vincendon}, M. and {Ruesch}, O. and
                  {Hiesinger}, H.},
  title =	 "{Present-day seasonal gully activity in a south
                  polar pit (Sisyphi Cavi) on Mars}",
  journal =	 {Icarus},
  keywords =	 {Mars, polar geology, Mars, climate, Mars, surface,
                  Photometry, Spectroscopy},
  year =	 2015,
  month =	 may,
  volume =	 251,
  pages =	 {226-243},
  doi =		 {10.1016/j.icarus.2014.03.040},
  adsurl =	 {http://adsabs.harvard.edu/abs/2015Icar..251..226R},
  adsnote =	 {Provided by the SAO/NASA Astrophysics Data System}
}

@ARTICLE{Kirk,
   author = {{Kirk}, R.~L. and {Howington-Kraus}, E. and {Rosiek}, M.~R. and 
	{Anderson}, J.~A. and {Archinal}, B.~A. and {Becker}, K.~J. and 
	{Cook}, D.~A. and {Galuszka}, D.~M. and {Geissler}, P.~E. and 
	{Hare}, T.~M. and {Holmberg}, I.~M. and {Keszthelyi}, L.~P. and 
	{Redding}, B.~L. and {Delamere}, W.~A. and {Gallagher}, D. and 
	{Chapel}, J.~D. and {Eliason}, E.~M. and {King}, R. and {McEwen}, A.~S.
	},
    title = "{Ultrahigh resolution topographic mapping of Mars with MRO HiRISE stereo images: Meter-scale slopes of candidate Phoenix landing sites}",
  journal = {Journal of Geophysical Research (Planets)},
 keywords = {Planetary Sciences: Solar System Objects: Mars, Planetary Sciences: Solid Surface Planets: Remote sensing, Planetary Sciences: Solid Surface Planets: Surface materials and properties, Planetary Sciences: Solid Surface Planets: Instruments and techniques},
     year = 2008,
    month = nov,
   volume = 113,
      eid = {E00A24},
    pages = {E00A24},
      doi = {10.1029/2007JE003000},
   adsurl = {http://adsabs.harvard.edu/abs/2008JGRE..113.0A24K},
  adsnote = {Provided by the SAO/NASA Astrophysics Data System}
}

@INPROCEEDINGS{Mangold2,
   author = {{Mangold}, N. and {Costard}, F. and {Forget}, F. and {Peulvast}, J.-P.
	},
    title = "{Narrow gullies over high sand dunes on Mars: Evidence for flows triggered by liquid water near surface}",
booktitle = {Lunar and Planetary Science Conference},
     year = 2002,
   volume = 33,
    month = mar,
   adsurl = {http://adsabs.harvard.edu/abs/2002LPI....33.1215M},
  adsnote = {Provided by the SAO/NASA Astrophysics Data System}
}

@ARTICLE{Leighton,
   author = {{Leighton}, R.~B. and {Murray}, B.~C.},
    title = "{Behavior of carbon dioxide and other volatiles on Mars}",
  journal = {Science},
     year = 1966,
    month = jul,
   volume = 153,
    pages = {136-144},
      doi = {10.1126/science.153.3732.136},
   adsurl = {http://adsabs.harvard.edu/abs/1966Sci...153..136L},
  adsnote = {Provided by the SAO/NASA Astrophysics Data System}
}

@phdthesis{Shields,
  school =	 {CalTech},
  author =	 {Shields, A.},
  title =	 {Application of similarity principles and turbulence
                  research to bed-load movement},
  year =	 1936,
  address =	 {Soil Conservation Service}
}


@ARTICLE{Kaufmann,
   author = {{Kaufmann}, E. and {Hagermann}, A.},
    title = "{Experimental investigation of insolation-driven dust ejection from Mars' CO$_{2}$ ice caps}",
  journal = {Icarus},
 keywords = {CO$_{2}$ ice, Mars, polar caps, Laboratory experiments, Martian spider formation, Solid state greenhouse effect},
     year = 2017,
    month = jan,
   volume = 282,
    pages = {118-126},
      doi = {10.1016/j.icarus.2016.09.039},
   adsurl = {http://adsabs.harvard.edu/abs/2017Icar..282..118K},
  adsnote = {Provided by the SAO/NASA Astrophysics Data System}
}

@ARTICLE{DeVilliers,
   author = {{de Villiers}, S. and {Nermoen}, A. and {Jamtveit}, B. and {Mathiesen}, J. and 
	{Meakin}, P. and {Werner}, S.~C.},
    title = "{Formation of Martian araneiforms by gas-driven erosion of granular material}",
  journal = {Geophysical Research Letters},
 keywords = {Hydrology: Geomorphology: fluvial (1625), Hydrology: Sediment transport (4558), Nonlinear Geophysics: Pattern formation, Planetary Sciences: Solid Surface Planets: Erosion and weathering, Planetary Sciences: Solid Surface Planets: Hydrology and fluvial processes},
     year = 2012,
    month = jul,
   volume = 39,
      eid = {L13204},
    pages = {L13204},
      doi = {10.1029/2012GL052226},
   adsurl = {http://adsabs.harvard.edu/abs/2012GeoRL..3913204D},
  adsnote = {Provided by the SAO/NASA Astrophysics Data System}
}

@ARTICLE{Becerra,
   author = {{Becerra}, P. and {Byrne}, S. and {Sori}, M.~M. and {Sutton}, S. and 
	{Herkenhoff}, K.~E.},
    title = "{Stratigraphy of the north polar layered deposits of Mars from high-resolution topography}",
  journal = {Journal of Geophysical Research (Planets)},
 keywords = {Mars, polar, stratigraphy, digital terrain models, HiRISE},
     year = 2016,
    month = aug,
   volume = 121,
    pages = {1445-1471},
      doi = {10.1002/2015JE004992},
   adsurl = {http://adsabs.harvard.edu/abs/2016JGRE..121.1445B},
  adsnote = {Provided by the SAO/NASA Astrophysics Data System}
}

@article {Silvestro,
author = {Silvestro, S. and Fenton, L. K. and Vaz, D. A. and Bridges, N. T. and Ori, G. G.},
title = {Ripple migration and dune activity on Mars: Evidence for dynamic wind processes},
journal = {Geophysical Research Letters},
volume = {37},
number = {20},
issn = {1944-8007},
doi = {10.1029/2010GL044743},
pages = {n/a--n/a},
keywords = {Geomorphology and weathering, Surface materials and properties, Atmospheres, Remote sensing, Mars, Mars, dune, ripple},
year = {2010},
note = {L20203},
}


%%%%%%%%%%%%%%%%%%%%%%%%%%%%%%%%%%%%%%%%%%%
%%%%%%%%%%%%%%%% REVIEW PAPER %%%%%%%%%%%%%%%%%%
%%%%%%%%%%%%%%%%%%%%%%%%%%%%%%%%%%%%%%%%%%%

@ARTICLE{McKeown,
   author = {{Mc Keown}, L.~E. and {Bourke}, M.~C. and {McElwaine}, J.~N.},
    title = "{Experiments on Sublimating Carbon Dioxide Ice and Implications for Contemporary Surface Processes on Mars}",
  journal = {Scientific Reports},
 keywords = {Mars, carbon dioxide, dunes, digital terrain models, HiRISE},
     year = 2017,
    month = oct,
   volume = 7,
    pages = {14181},
      doi = {10.1038/s41598-017-14132-2},
}

@article {Malin2,
	author = {Malin, M. C. and Carr, M. H. and Danielson, G. E. and Davies, M. E. and Hartmann, W. K. and Ingersoll, A. P. and James, P. B. and Masursky, H. and McEwen, A. S. and Soderblom, L. A. and Thomas, P. and Veverka, J. and Caplinger, M. A. and Ravine, M. A. and Soulanille, T. A. and Warren, J. L.},
	title = {Early Views of the Martian Surface from the Mars Orbiter Camera of Mars Global Surveyor},
	volume = {279},
	number = {5357},
	pages = {1681--1685},
	year = {1998},
	doi = {10.1126/science.279.5357.1681},
	publisher = {American Association for the Advancement of Science},
	issn = {0036-8075},
	journal = {Science}
}

@INPROCEEDINGS{Hansen2017,
   author = {{Hansen}, C.~J. and {Schwamb}, M.~E. and {Portyankina}, G. and 
	{Aye}, K.-M.},
    title = "{Planet Four: Terrains - Araneiform in the South Polar Region of Mars}",
booktitle = {Lunar and Planetary Science Conference},
     year = 2017,
   series = {Lunar and Planetary Science Conference},
   volume = 48,
    month = mar,
      eid = {2812},
    pages = {2812},
}

@ARTICLE{PiqueuxChristensen,
   author = {{Piqueux}, S. and {Christensen}, P.~R.},
    title = "{North and south subice gas flow and venting of the seasonal caps of Mars: A major geomorphological agent}",
  journal = {Journal of Geophysical Research (Planets)},
 keywords = {Planetary Sciences: Solid Surface Planets: Ices, Planetary Sciences: Solar System Objects: Mars, Planetary Sciences: Solid Surface Planets: Polar regions, Planetary Sciences: Solid Surface Planets: Erosion and weathering},
     year = 2008,
    month = jun,
   volume = 113,
      eid = {E06005},
    pages = {E06005},
      doi = {10.1029/2007JE003009},
}

@ARTICLE{Paige1,
   author = {{Paige}, D.~A. and {Bachman}, J.~E. and {Keegan}, K.~D.},
    title = "{Thermal and albedo mapping of the polar regions of Mars using Viking thermal mapper observations: 1. North polar region}",
  journal = {Journal of Geophysical Research},
 keywords = {Albedo, Infrared Imagery, Mapping, Mars Surface, Northern Hemisphere, Polar Regions, Temperature Distribution, Brightness Temperature, Diurnal Variations, Mathematical Models, Spatial Resolution, Surface Temperature, Viking Spacecraft},
     year = 1994,
    month = dec,
   volume = 99,
    pages = {25959-25991},
      doi = {10.1029/93JE03428},
}

@ARTICLE{Paige2,
   author = {{Paige}, D.~A. and {Keegan}, K.~D.},
    title = "{Thermal and albedo mapping of the polar regions of Mars using Viking thermal mapper observations: 2. South polar region}",
  journal = {Journal of Geophysical Research},
 keywords = {Albedo, Infrared Imagery, Mapping, Mars Surface, Polar Regions, Southern Hemisphere, Temperature Distribution, Brightness Temperature, Diurnal Variations, Mathematical Models, Spatial Resolution, Surface Temperature, Viking Spacecraft},
     year = 1994,
    month = dec,
   volume = 99,
    pages = {25993-26013},
      doi = {10.1029/93JE03429},
}

@article{Strahler,
author = {Strahler, Arthur N},
title = {HYPSOMETRIC (AREA-ALTITUDE) ANALYSIS OF EROSIONAL TOPOGRAPHY},
journal = {GSA Bulletin},
volume = {63},
number = {11},
pages = {1117},
year = {1952},
doi = {10.1130/0016-7606(1952)63[1117:HAAOET]2.0.CO;2},
}

@article{Matson,
title = "Solid-state greenhouse and their implications for icy satellites",
journal = "Icarus",
volume = "77",
number = "1",
pages = "67 - 81",
year = "1989",
issn = "0019-1035",
doi = "https://doi.org/10.1016/0019-1035(89)90007-9",
author = "Dennis L. Matson and Robert H. Brown"
}

@INPROCEEDINGS{Langevin,
   author = {{Langevin}, Y. and {Bibring}, J.-P. and {Murchie}, S. and {Vincendon}, M. and 
	{Poulet}, F. and {Dout{\'e}}, S. and {Gondet}, B. and {Kieffer}, H. and 
	{Le Mou{\'e}lic}, S.},
    title = "{Evolution of the Seasonal Caps of Mars Observed by OMEGA on Mars Express}",
booktitle = {Seventh International Conference on Mars},
     year = 2007,
   series = {LPI Contributions},
   volume = 1353,
    month = jul,
    pages = {3246},
}

@ARTICLE{Kossacki,
   author = {{Kossacki}, K.~J. and {Leliwa-Kopysty{\'n}ski}, J.},
    title = "{Non-uniform seasonal defrosting of subpolar dune field on Mars}",
  journal = {Icarus},
     year = 2004,
    month = mar,
   volume = 168,
    pages = {201-204},
      doi = {10.1016/j.icarus.2003.11.010},

}

@article {Sylvest2,
	author = {Sylvest, Matthew E. and Dixon, John C. and Conway, Susan J. and Patel, Manish R. and McElwaine, Jim N. and Hagermann, Axel and Barnes, Adam},
	title = {CO2 sublimation in Martian gullies: laboratory experiments at varied slope angle and regolith grain sizes},
	volume = {467},
	year = {2018},
	doi = {10.1144/SP467.11},
	publisher = {Geological Society of London},
	issn = {0305-8719},
	journal = {Geological Society, London, Special Publications}
}

@article{Kieffer2007,
author = {Kieffer Hugh H.},
title = {Cold jets in the Martian polar caps},
journal = {Journal of Geophysical Research: Planets},
volume = {112},
year={2007},
number = {E8},
pages = {},
keywords = {Mars, ice, vents},
doi = {10.1029/2006JE002816},
}

@ARTICLE{Schwamb2017,
   author = {{Schwamb}, M.~E. and {Aye}, K.-M. and {Portyankina}, G. and 
	{Hansen}, C.~J. and {Allen}, C. and {Allen}, S. and {Calef}, F.~J. and 
	{Duca}, S. and {McMaster}, A. and {Miller}, G.~R.~M.},
    title = "{Planet Four: Terrains - Discovery of araneiforms outside of the South Polar layered deposits}",
  journal = {Icarus},
archivePrefix = "arXiv",
   eprint = {1708.07858},
 primaryClass = "astro-ph.EP",
 keywords = {Mars, Polar geology, Polar caps, Surface, Ices},
     year = 2018,
    month = jul,
   volume = 308,
    pages = {148-187},
      doi = {10.1016/j.icarus.2017.06.017},
   adsurl = {http://adsabs.harvard.edu/abs/2018Icar..308..148S},
  adsnote = {Provided by the SAO/NASA Astrophysics Data System}
}

@ARTICLE{McEwen,
   author = {{McEwen}, A.~S. and {Eliason}, E.~M. and {Bergstrom}, J.~W. and 
	{Bridges}, N.~T. and {Hansen}, C.~J. and {Delamere}, W.~A. and 
	{Grant}, J.~A. and {Gulick}, V.~C. and {Herkenhoff}, K.~E. and 
	{Keszthelyi}, L. and {Kirk}, R.~L. and {Mellon}, M.~T. and {Squyres}, S.~W. and 
	{Thomas}, N. and {Weitz}, C.~M.},
    title = "{Mars Reconnaissance Orbiter's High Resolution Imaging Science Experiment (HiRISE)}",
  journal = {Journal of Geophysical Research (Planets)},
 keywords = {Planetary Sciences: Solid Surface Planets: Erosion and weathering, Planetary Sciences: Solid Surface Planets: Hydrology and fluvial processes, Planetary Sciences: Solid Surface Planets: Remote sensing, Planetary Sciences: Solid Surface Planets: Instruments and techniques},
     year = 2007,
    month = may,
   volume = 112,
      eid = {E05S02},
    pages = {E05S02},
      doi = {10.1029/2005JE002605},
   adsurl = {http://adsabs.harvard.edu/abs/2007JGRE..112.5S02M},
  adsnote = {Provided by the SAO/NASA Astrophysics Data System}
}


@ARTICLE{Thomas,
   author = {{Thomas}, N. and {Portyankina}, G. and {Hansen}, C.~J. and {Pommerol}, A.
	},
    title = "{HiRISE observations of gas sublimation-driven activity in Mars's southern polar regions: IV. Fluid dynamics models of CO$_{2}$ jets}",
  journal = {Icarus},
     year = 2011,
    month = mar,
   volume = 212,
    pages = {66-85},
      doi = {10.1016/j.icarus.2010.12.016},
   adsurl = {http://adsabs.harvard.edu/abs/2011Icar..212...66T},
  adsnote = {Provided by the SAO/NASA Astrophysics Data System}
}

@ARTICLE{Thomas2,
   author = {{Thomas}, N. and {Hansen}, C.~J. and {Portyankina}, G. and {Russell}, P.~S.
	},
    title = "{HiRISE observations of gas sublimation-driven activity in Mars's southern polar regions: II. Surficial deposits and their origins}",
  journal = {Icarus},
     year = 2010,
    month = jan,
   volume = 205,
    pages = {296-310},
      doi = {10.1016/j.icarus.2009.05.030},
   adsurl = {http://adsabs.harvard.edu/abs/2010Icar..205..296T},
  adsnote = {Provided by the SAO/NASA Astrophysics Data System}
}

@article{Kieffer1979,
author = {Kieffer Hugh H.},
title = {Mars south polar spring and summer temperatures: A residual CO2 frost},
journal = {Journal of Geophysical Research: Solid Earth},
year={1979},
volume = {84},
number = {B14},
pages = {8263-8288},
doi = {10.1029/JB084iB14p08263},
url = {https://agupubs.onlinelibrary.wiley.com/doi/abs/10.1029/JB084iB14p08263},
}

@article{Paige1990,
author = {Paige D. A. and Herkenhoff K. E. and Murray B. C.},
title = {Mariner 9 observations of the south polar cap of Mars: Evidence for residual CO2 frost},
journal = {Journal of Geophysical Research: Solid Earth},
volume = {95},
year={1990},
number = {B2},
pages = {1319-1335},
doi = {10.1029/JB095iB02p01319},
url = {https://agupubs.onlinelibrary.wiley.com/doi/abs/10.1029/JB095iB02p01319},
}


@article{Bibring,
Author = {Bibring, Jean-Pierre and Langevin, Yves and Poulet, Fran{\c c}ois and Gendrin, Aline and Gondet, Brigitte and Berth{\'e}, Michel and Soufflot, Alain and Drossart, Pierre and Combes, Michel and Bellucci, Giancarlo and Moroz, Vassili and Mangold, Nicolas and Schmitt, Bernard and OMEGA team, the},
	Date = {2004/03/17/online},
	Date-Added = {2018-06-27 13:58:12 +0000},
	Date-Modified = {2018-06-27 13:58:12 +0000},
	Day = {17},
	Journal = {Nature},
	L3 = {10.1038/nature02461; },
	Month = {03},
	Pages = {627 EP  -},
	Publisher = {Macmillian Magazines Ltd. SN  -},
	Title = {Perennial water ice identified in the south polar cap of Mars},
	Ty = {JOUR},
	Url = {http://dx.doi.org/10.1038/nature02461},
	Volume = {428},
	Year = {2004},
	Bdsk-Url-1 = {http://dx.doi.org/10.1038/nature02461}}
	
	
@article {Titus2003,
	author = {Titus, Timothy N. and Kieffer, Hugh H. and Christensen, Phillip R.},
	title = {Exposed Water Ice Discovered near the South Pole of Mars},
	volume = {299},
	number = {5609},
	pages = {1048--1051},
	year = {2003},
	doi = {10.1126/science.1080497},
	publisher = {American Association for the Advancement of Science},
	issn = {0036-8075},
	URL = {http://science.sciencemag.org/content/299/5609/1048},
	eprint = {http://science.sciencemag.org/content/299/5609/1048.full.pdf},
	journal = {Science}
}

@article {Byrne2003,
	author = {Byrne, Shane and Ingersoll, Andrew P.},
	title = {A Sublimation Model for Martian South Polar Ice Features},
	volume = {299},
	number = {5609},
	pages = {1051--1053},
	year = {2003},
	doi = {10.1126/science.1080148},
	publisher = {American Association for the Advancement of Science},
	issn = {0036-8075},
	URL = {http://science.sciencemag.org/content/299/5609/1051},
	eprint = {http://science.sciencemag.org/content/299/5609/1051.full.pdf},
	journal = {Science}
}

@ARTICLE{Hao,
   author = {{Hao}, J. and {Michael}, G.~G. and {Adeli}, S. and {Jaumann}, R.
	},
    title = "{Araneiform terrain formation in Angustus Labyrinthus, Mars}",
  journal = {Icarus},
 keywords = {Mars, Polar caps, Araneiform terrain, Spiders, Surface changes, Sublimation, Spatial randomness analysis, Erosion, Inca city, Angustus labyrinthus, HRSC, HiRISE, CTX},
     year = 2019,
    month = jan,
   volume = 317,
    pages = {479-490},
      doi = {10.1016/j.icarus.2018.07.026},
   adsurl = {https://ui.adsabs.harvard.edu/abs/2019Icar..317..479H},
  adsnote = {Provided by the SAO/NASA Astrophysics Data System}
}

@ARTICLE{Kossacki,
   author = {{Kossacki}, K.~J. and {Leliwa-Kopysty{\'n}ski}, J.},
    title = "{Non-uniform seasonal defrosting of subpolar dune field on Mars}",
  journal = {Icarus},
     year = 2004,
    month = mar,
   volume = 168,
    pages = {201-204},
      doi = {10.1016/j.icarus.2003.11.010}
      }


\end{document}
