# Supplementary material for: The formation of araneiforms by carbon dioxide venting and vigorous sublimation dynamics under martian atmospheric pressure
Source: Sci Rep. 2021 Mar 19;11:6445. doi: 10.1038/s41598-021-82763-7 (PMC7979800; doi:10.1038/s41598-021-82763-7)
Supplement: Supplementary file 7 — Supplementary Information 5. [file 41598_2021_82763_MOESM7_ESM.cls]

%% Class nature
%% Written by Peter Czoschke, czoschke@mrl.uiuc.edu
%% v1.0 24 Feb. 2004
%%
%% A document class for Nature letters and articles that (should)
%% conform to the Nature preprint style as defined by their Word template.
%%
%% I created this class for personal purposes and without any connection
%% to the Nature Publishing Group.  I in no way claim that documents generated
%% with this file fully comply with their current style requirements.
%% I disclaim any responsibility for the use of this file heretofore.
%%
%% ------------------------------------
%%
%% See the accompanying file nature-template.tex for an example.
%%
%% Use with naturemag.bst if using BibTeX.
%%
%% Nature wants things in the order:
%% title, text, methods, references, Supplementary Information line (if any),
%% acknowledgements, interest declaration, corresponding author line,
%% tables, figure legends
%%
%% This class provides the following non-standard features:
%% 
%%  1   "affiliations" environment for listing the authors' institutions
%%
%%  2   "methods" environment for the Methods section
%%
%%  3   "addendum" environment for the Acknowledgements, etc. at the end
%%
%% In addition, the abstract, figure and table environments are redefined. See below.
%%

\ProvidesClass{nature}[24/2/2004 v1.0]
\typeout{A class for writing preprints for the journal Nature}
\typeout{Written by Peter Czoschke}
\typeout{ }

\LoadClass[12pt]{article}
\RequirePackage{cite}
\RequirePackage{times}
\RequirePackage{fullpage}
\RequirePackage{ifthen}

%% make labels in bibliobraphy be #.
\renewcommand\@biblabel[1]{#1.}

%% make citations be superscripts, taken from citesupernumber.sty
\def\@cite#1#2{$^{\mbox{\scriptsize #1\if@tempswa , #2\fi}}$}

%% Some style parameters
\setlength{\parindent}{0.39in}
\setlength{\parskip}{18pt}
\newcommand{\spacing}[1]{\renewcommand{\baselinestretch}{#1}\large\normalsize}
\spacing{2}

%% Redefine \maketitle for Nature style
\def\@maketitle{%
  \newpage\spacing{1}\setlength{\parskip}{12pt}%
    {\Large\bfseries\noindent\sloppy \textsf{\@title} \par}%
    {\noindent\sloppy \@author}%
}

%% Define the affiliations environment, list each institution as an \item
%% Put after \maketitle
\newenvironment{affiliations}{%
    \setcounter{enumi}{1}%
    \setlength{\parindent}{0in}%
    \slshape\sloppy%
    \begin{list}{\upshape$^{\arabic{enumi}}$}{%
        \usecounter{enumi}%
        \setlength{\leftmargin}{0in}%
        \setlength{\topsep}{0in}%
        \setlength{\labelsep}{0in}%
        \setlength{\labelwidth}{0in}%
        \setlength{\listparindent}{0in}%
        \setlength{\itemsep}{0ex}%
        \setlength{\parsep}{0in}%
        }
    }{\end{list}\par\vspace{12pt}}

%% Redefine the abstract environment to be the first bold paragraph
\renewenvironment{abstract}{%
    \setlength{\parindent}{0in}%
    \setlength{\parskip}{0in}%
    \bfseries%
    }{\par\vspace{-6pt}}

%% Redefine the \section command.
\renewcommand{\section}{\@startsection {section}{1}{0pt}%
    {-6pt}{1pt}%
    {\bfseries}%
    }
\renewcommand{\subsection}{\@startsection {subsection}{2}{0pt}%
    {-0pt}{-0.5em}%
    {\bfseries}*%
    }

%% Define the methods environment.  Use \subsection to separate.
\newenvironment{methods}{%
    \section*{Methods}%
    \setlength{\parskip}{12pt}%
    }{}

%% No heading for References section, but eat up the extra space from \section command
\renewcommand\refname{\vspace{-48pt}\setlength{\parskip}{12pt}}

%% Define the addendum environment for Supplementary Info, Acknowledgements, etc.
\newenvironment{addendum}{%
    \setlength{\parindent}{0in}%
    \small%
    \begin{list}{Acknowledgements}{%
        \setlength{\leftmargin}{0in}%
        \setlength{\listparindent}{0in}%
        \setlength{\labelsep}{0em}%
        \setlength{\labelwidth}{0in}%
        \setlength{\itemsep}{12pt}%
        \let\makelabel\addendumlabel}
    }
    {\end{list}\normalsize}

\newcommand*{\addendumlabel}[1]{\textbf{#1}\hspace{1em}}

%% Redefine the figure and table environments.
%% The new figure environment defers printing of all figure captions
%% until the end of the document and prints them in sans serif font.
%% The \includegraphics command is ignored since Nature wants figures
%% as separate files.
%% The table environment was just changed to print on a separate page in
%% sans serif font.  Tables should all be moved to the end of the document
%% manually.  

%\renewenvironment{figure}{\let\caption\NAT@figcaption}{}
%    
%\newcommand{\NAT@figcaption}[2][]{\AtEndDocument{%
%    \refstepcounter{figure}
%    \ifthenelse{\value{figure}=1}{
%        \newpage\noindent%
%%        \rule{\textwidth}{1pt}
%    }{
%        \par\vfill
%    }
%    \sffamily\noindent\textbf{Figure \arabic{figure}}\hspace{1em}#2}
%    }
%
%\renewenvironment{table}{\@float{table}[p]\sffamily}{\end@float}

%% ignore all \includegraphics commands in the document
%\AtBeginDocument{\let\includegraphics\NAT@ignore}

%\newcommand{\NAT@ignore}[2][]{}
